# Supplementary material for: Cationic Cyclopropenium-Based Hyper-Crosslinked Polymer Enhanced Polyethylene Oxide Composite Electrolyte for All-Solid-State Li-S Battery
Source: Nanomaterials (Basel). 2021 Sep 29;11(10):2562. doi: 10.3390/nano11102562 (PMC8540722; doi:10.3390/nano11102562)
Supplement: Supplementary file 1 [file nanomaterials-11-02562-s001.zip]

Archive with 1 entries (1 files):
- nanomaterials-1368553-supplementary.pdf
